# Supplementary material for: Evaluation of the Effect of a New Skin Fixation Technique to Avoid Shrinkage of Skin Samples Obtained from Canine Cadavers
Source: Animals (Basel). 2024 Sep 26;14(19):2791. doi: 10.3390/ani14192791 (PMC11482562; doi:10.3390/ani14192791)
Supplement: Supplementary file 1 [file animals-14-02791-s001.zip]

Archive with 1 entries (1 files):
- animals-3211261-Supplementary.pdf
